# Supplementary material for: Nature-Based Rehabilitation for Patients with Long-Standing Stress-Related Mental Disorders: A Qualitative Evidence Synthesis of Patients’ Experiences
Source: Int J Environ Res Public Health. 2021 Jun 27;18(13):6897. doi: 10.3390/ijerph18136897 (PMC8297286; doi:10.3390/ijerph18136897)
Supplement: Supplementary file 1 [file ijerph-18-06897-s001.zip]

Archive with 2 entries (2 files):
- Table S1 Search strategies and results.pdf
- Table S2 List of excluded studies.pdf
